# Supplementary material for: Exploring Shamanic Journeying: Repetitive Drumming with Shamanic Instructions Induces Specific Subjective Experiences but No Larger Cortisol Decrease than Instrumental Meditation Music
Source: PLoS One. 2014 Jul 7;9(7):e102103. doi: 10.1371/journal.pone.0102103 (PMC4085008; doi:10.1371/journal.pone.0102103)
Supplement: Table S1 — Experimental data collected for each individual participant in the main study. The data includes the following: salivary cortisol concentration, inter-assay coefficient of variation for the salivary cortisol measurements, responses to the multidimensional mood questionnaire, responses to the experience questionnaire, and NEO-FFI scores. Each row represents the data for an individual participant. The participants’ age is not included in order to preserve their anonymity. (XLSX) [file pone.0102103.s001.xlsx]

## Sheet: Data_PLOS_ONE
Gender	Instructions	Music excerpt	Salivary cortisol concentration (ng/ml)		Cortisol - Inter-assay coefficients of variation (%)		Positive/negative mood		Alertness/fatigue		Quietude/disquietude		Experience questionnaire					Neo-FFI scores
			Pre-exposure	Post-exposure	Pre-exposure	Post-exposure	Pre-exposure	Post-exposure	Pre-exposure	Post-exposure	Pre-exposure	Post-exposure	Heaviness	Warmth	Heart rate	Other sensations	Dreamlike exp.	Neuroticism	Openness	Agreeableness	Extraversion	Conscientiousness
F	Shamanic journeying	Repetitive drumming	4.91	3.65	2.33	5.67	30	30	23	25	31	32	yes	no	no	yes	yes	33	36	27	18	26
F	Shamanic journeying	Repetitive drumming	2.86	1.41	7.26	5.16	38	40	37	35	40	40	yes	no	yes	yes	yes	11	23	34	33	39
M	Shamanic journeying	Repetitive drumming	1.27	1.5	0.85	1.48	19	22	22	23	19	26	yes	yes	yes	yes	yes	36	38	16	15	20
F	Shamanic journeying	Repetitive drumming	3.96	2.94	2.9	4.41	27	32	14	22	28	30	no	no	yes	yes	yes	31	39	35	30	34
F	Shamanic journeying	Repetitive drumming	1.09	1.06	9.09	4.1	36	38	26	31	28	39	yes	yes	yes	no	yes	20	36	38	34	39
F	Shamanic journeying	Repetitive drumming	1.31	0.81	1.15	1.88	35	20	18	9	40	33	yes	no	yes	yes	yes	16	36	34	35	46
F	Shamanic journeying	Repetitive drumming	19.64	12.03	8.42	1.51	33	35	37	22	22	38	yes	no	yes	no	yes	20	40	40	25	39
M	Shamanic journeying	Repetitive drumming	1.05	0.16	4.12	5.63	32	35	27	29	28	36	yes	yes	yes	no	yes	14	31	18	37	34
M	Shamanic journeying	Repetitive drumming	10.51	13.64	0.98	5.56	28	24	25	25	26	27	yes	yes	yes	yes	yes	13	39	35	20	37
F	Shamanic journeying	Repetitive drumming	3.23	2.29	1.69	1.93	28	30	13	20	21	34	yes	yes	yes	no	yes	38	43	38	29	30
M	Relaxation	Repetitive drumming	5.67	3.97	0.81	8	31	32	16	24	26	31	yes	no	no	yes	no	23	31	29	24	24
M	Relaxation	Repetitive drumming	1.44	1.39	1.16	7.86	29	29	24	24	26	30	no	yes	no	no	no	24	24	25	29	33
F	Relaxation	Repetitive drumming	5.8	3.14	3.67	1.37	38	35	22	26	32	36	no	no	no	yes	no	40	27	29	15	42
F	Relaxation	Repetitive drumming	7.34	3.53	2.63	1.09	37	39	18	24	37	40	yes	yes	yes	yes	yes	10	34	35	41	37
M	Relaxation	Repetitive drumming	1.17	0.75	3.9	0	33	30	25	23	24	26	no	no	no	yes	no	8	28	24	25	42
M	Relaxation	Repetitive drumming	1.61	1.8	0.59	5.57	38	33	21	31	27	31	no	no	no	yes	no	20	40	38	26	34
F	Relaxation	Repetitive drumming	0.56	0.98	0.77	7.4	19	27	18	20	20	31	yes	no	no	yes	yes	39	40	31	28	17
F	Relaxation	Repetitive drumming	2.58	2.33	2.3	3.51	35	38	26	31	30	39	no	no	yes	yes	no	25	35	41	30	36
M	Shamanic journeying	Instrumental meditation	2.57	4.3	0.33	6.34	29	39	30	37	22	30	no	no	no	no	no	23	35	36	34	43
F	Shamanic journeying	Instrumental meditation	1.75	2.28	0.3	1.28	35	36	29	33	29	29	no	no	no	no	yes	16	28	27	26	40
F	Shamanic journeying	Instrumental meditation	7.85	4.48	9.17	4.98	34	34	37	31	36	33	yes	yes	no	yes	yes	22	39	41	40	31
M	Shamanic journeying	Instrumental meditation	2.49	2.97	7.07	3.4	26	26	22	25	22	22	no	no	yes	yes	yes	26	33	27	26	21
M	Shamanic journeying	Instrumental meditation	6.23	6.43	4.88	1.73	30	29	23	31	28	30	yes	yes	yes	yes	yes	4	34	25	22	34
F	Shamanic journeying	Instrumental meditation	2.16	2.1	0.32	4.35	19	22	29	26	27	22	no	no	no	yes	yes	31	41	26	13	46
F	Shamanic journeying	Instrumental meditation	4.61	7.09	0.39	7.73	15	31	16	34	17	32	yes	no	no	no	yes	42	31	34	23	33
F	Shamanic journeying	Instrumental meditation	3.12	1.86	2.78	6.82	30	38	39	40	30	33	yes	yes	no	yes	no	35	42	34	34	30
F	Shamanic journeying	Instrumental meditation	3.4	3.67	3.9	1.11	32	28	20	28	30	36	no	no	yes	no	yes	22	29	17	28	36
F	Shamanic journeying	Instrumental meditation	2.25	1.45	2.87	0.57	28	35	35	30	21	40	yes	no	yes	no	no	19	41	36	29	32
F	Shamanic journeying	Instrumental meditation	0.59	0.53	2.84	0.95	22	26	20	26	26	28	yes	yes	no	yes	yes	26	26	22	27	34
F	Relaxation	Instrumental meditation	1.27	1.85	3.32	1.22	34	35	23	19	31	34	no	yes	yes	yes	yes	27	31	33	26	40
M	Relaxation	Instrumental meditation	1.23	1.9	4.43	0.91	36	21	30	22	37	22	yes	yes	no	yes	yes	29	40	30	24	15
F	Relaxation	Instrumental meditation	0.88	0.84	1.8	1.05	27	29	20	22	31	31	yes	no	no	no	no	26	32	30	23	15
F	Relaxation	Instrumental meditation	1.75	2.88	4.93	1.36	20	22	17	16	22	29	yes	yes	yes	yes	yes	36	40	25	24	26
F	Relaxation	Instrumental meditation	3.38	2.88	1.4	6.31	39	37	38	34	38	39	yes	yes	yes	yes	yes	9	45	38	36	34
F	Relaxation	Instrumental meditation	3.24	1.29	0.72	4.44	28	30	23	21	27	28	no	yes	no	no	yes	20	32	36	30	26
M	Relaxation	Instrumental meditation	1.52	1.09	4.76	3.27	37	39	31	27	39	40	yes	yes	yes	yes	yes	10	41	40	36	42
M	Relaxation	Instrumental meditation	1.66	0.72	2.94	0.26	28	36	30	32	38	38	yes	no	no	yes	yes	25	44	29	19	19
M	Relaxation	Instrumental meditation	0.96	1.12	0.52	1.39	35	39	39	32	33	39	yes	yes	no	yes	yes	24	41	27	34	32
M	Relaxation	Instrumental meditation	2.24	1.02	2.19	5.01	34	31	31	21	27	34	no	no	yes	no	yes	26	34	33	27	30
Each row represents the data for an individual participant in the main study described in our article.
Please note that the participants' age is not included in this file in order to preserve their anonymity.
